# Supplementary material for: Linalool and 1,8‐Cineole as Constitutive Disease‐Resistant Factors of Norway Spruce Against Necrotrophic Pathogen Heterobasidion Parviporum
Source: Plant Cell Environ. 2024 Nov 13;48(3):1993–2008. doi: 10.1111/pce.15280 (PMC11788960; doi:10.1111/pce.15280)
Supplement: Supplementary file 2 — Supporting information. [file PCE-48-1993-s001.xlsx]

## Sheet: result
Welch Two Sample t-test
data: tricyclene by group
t = 3.012, df = 16.262, p-value = 0.008153
alternative hypothesis: true difference in means between group SS and group T is not equal to 0
95 percent confidence interval:
1.970861 11.295880
sample estimates:
mean in group SS mean in group T
21.59133 14.95796
data: Camphene by group
t = 3.3036, df = 19.377, p-value = 0.003661
alternative hypothesis: true difference in means between group SS and group T is not equal to 0
95 percent confidence interval:
11.54239 51.31098
sample estimates:
mean in group SS mean in group T
120.93893 89.51225
data: sabinene by group
t = -2.2106, df = 12.988, p-value = 0.04562
alternative hypothesis: true difference in means between group SS and group T is not equal to 0
95 percent confidence interval:
-4.12943507 -0.04723874
sample estimates:
mean in group SS mean in group T
3.323116 5.411453
data: bPinene by group
t = -3.4429, df = 27.863, p-value = 0.001837
alternative hypothesis: true difference in means between group SS and group T is not equal to 0
95 percent confidence interval:
-22.010751 -5.587232
sample estimates:
mean in group SS mean in group T
27.60215 41.40115
data: Myrcene by group
t = -3.2124, df = 24.965, p-value = 0.003609
alternative hypothesis: true difference in means between group SS and group T is not equal to 0
95 percent confidence interval:
-19.149886 -4.186948
sample estimates:
mean in group SS mean in group T
21.33365 33.00207
data: aphellandrene by group
t = -0.64143, df = 20.127, p-value = 0.5285
alternative hypothesis: true difference in means between group SS and group T is not equal to 0
95 percent confidence interval:
-18.176808 9.624463
sample estimates:
mean in group SS mean in group T
7.607801 11.883973
data: carene by group
t = -1.0306, df = 27.352, p-value = 0.3118
alternative hypothesis: true difference in means between group SS and group T is not equal to 0
95 percent confidence interval:
-24.057896 7.964339
sample estimates:
mean in group SS mean in group T
25.51534 33.56212
data: Cineole by group
t = -2.5257, df = 10.407, p-value = 0.02927
alternative hypothesis: true difference in means between group SS and group T is not equal to 0
95 percent confidence interval:
-45.510073 -2.968783
sample estimates:
mean in group SS mean in group T
26.35069 50.59012
data: trans_sabinene_hydrate by group
t = -2.4624, df = 11.123, p-value = 0.03133
alternative hypothesis: true difference in means between group SS and group T is not equal to 0
95 percent confidence interval:
-0.95747270 -0.05430964
sample estimates:
mean in group SS mean in group T
0.5282456 1.0341367
data: Linalool by group
t = -2.643, df = 22.818, p-value = 0.01459
alternative hypothesis: true difference in means between group SS and group T is not equal to 0
95 percent confidence interval:
-1.0955225 -0.1332995
sample estimates:
mean in group SS mean in group T
0.5325711 1.1469821
data: borneol by group
t = -2.8274, df = 28.246, p-value = 0.00853
alternative hypothesis: true difference in means between group SS and group T is not equal to 0
95 percent confidence interval:
-9.171971 -1.467211
sample estimates:
mean in group SS mean in group T
4.199939 9.519530
data: aterpineol by group
t = -2.0327, df = 17.301, p-value = 0.05772
alternative hypothesis: true difference in means between group SS and group T is not equal to 0
95 percent confidence interval:
-9.7446009 0.1749567
sample estimates:
mean in group SS mean in group T
7.545731 12.330553
data: bornylacetate by group
t = 3.5796, df = 14.5, p-value = 0.002871
alternative hypothesis: true difference in means between group SS and group T is not equal to 0
95 percent confidence interval:
26.7959 106.2663
sample estimates:
mean in group SS mean in group T
139.77857 73.24749
data: belemene by group
t = -0.89624, df = 27.564, p-value = 0.3779
alternative hypothesis: true difference in means between group SS and group T is not equal to 0
95 percent confidence interval:
-2.288361 0.896072
sample estimates:
mean in group SS mean in group T
1.471053 2.167198
data: acubebene by group
t = -1.3057, df = 28.647, p-value = 0.2021
alternative hypothesis: true difference in means between group SS and group T is not equal to 0
95 percent confidence interval:
-0.8786512 0.1941526
sample estimates:
mean in group SS mean in group T
0.6584428 1.0006921

## Sheet: tricy
sample	group	tricyclene
3227-1	SS	22.2579
3227-2	SS	29.3547
3227-3	SS	22.7851
3227-4	SS	24.7793
3227-5	SS	24.3857
2734-5	SS	15.531
2719-2	SS	15.0832
2719-5	SS	18.5537
4819-1	T	10.0546
4819-2	T	17.9742
4819-3	T	9.27636
4819-4	T	13.9281
4819-5	T	12.987
5029-1	T	10.2822
5029-2	T	11.1737
5029-3	T	13.5595
5029-4	T	13.5677
5029-5	T	14.0308
4321-1	T	9.86972
4321-2	T	9.92929
4321-3	T	13.5794
4321-4	T	12.0783
4321-5	T	13.5675
3234-1	T	12.8426
3234-2	T	12.0579
3234-3	T	12.2078
4407-1	T	18.5629
4407-2	T	38.1243
4407-3	T	24.5639
4407-4	T	24.7203
4407-5	T	15.0951

## Sheet: Camph
sample	group	Camphene
3227-1	SS	129.286
3227-2	SS	143.425
3227-3	SS	123.768
3227-4	SS	143.536
3227-5	SS	130.579
2734-5	SS	104.094
2719-2	SS	90.1833
2719-5	SS	102.639
4819-1	T	54.4494
4819-2	T	91.6275
4819-3	T	64.5357
4819-4	T	76.7882
4819-5	T	83.8556
5029-1	T	60.0791
5029-2	T	77.6222
5029-3	T	93.8836
5029-4	T	72.7721
5029-5	T	83.6259
4321-1	T	69.8194
4321-2	T	57.9522
4321-3	T	72.319
4321-4	T	77.0746
4321-5	T	72.2365
3234-1	T	87.749
3234-2	T	90.2299
3234-3	T	83.7316
4407-1	T	121.325
4407-2	T	179.128
4407-3	T	151.215
4407-4	T	138.981
4407-5	T	97.7817

## Sheet: sabin
sample	group	sabinene
3227-1	SS	2.25871
3227-2	SS	1.53302
3227-3	SS	2.5341
3227-4	SS	2.48954
3227-5	SS	1.62659
2734-5	SS	2.40022
2719-2	SS	6.08253
2719-5	SS	7.66023
4819-1	T	1.61802
4819-2	T	5.13237
4819-3	T	3.21706
4819-4	T	4.11248
4819-5	T	2.92382
5029-1	T	2.68433
5029-2	T	3.09159
5029-3	T	2.95879
5029-4	T	3.89947
5029-5	T	4.26071
4321-1	T	5.62377
4321-2	T	7.34676
4321-3	T	11.1249
4321-4	T	4.08817
4321-5	T	8.92702
3234-1	T	8.33714
3234-2	T	6.62303
3234-3	T	7.57803
4407-1	T	4.68332
4407-2	T	7.33055
4407-3	T	8.17941
4407-4	T	6.15894
4407-5	T	4.56376

## Sheet: bPine
sample	group	bPinene
3227-1	SS	26.8073
3227-2	SS	21.5441
3227-3	SS	25.3534
3227-4	SS	27.4189
3227-5	SS	26.1282
2734-5	SS	35.8665
2719-2	SS	25.4298
2719-5	SS	32.2691
4819-1	T	31.9012
4819-2	T	53.9874
4819-3	T	61.5599
4819-4	T	57.3632
4819-5	T	46.2522
5029-1	T	41.415
5029-2	T	48.571
5029-3	T	74.4969
5029-4	T	45.7918
5029-5	T	50.8243
4321-1	T	30.237
4321-2	T	16.8503
4321-3	T	22.3381
4321-4	T	11.5477
4321-5	T	16.2889
3234-1	T	35.1373
3234-2	T	36.6363
3234-3	T	30.0075
4407-1	T	34.8881
4407-2	T	39.0983
4407-3	T	83.1861
4407-4	T	48.3249
4407-5	T	35.5231

## Sheet: Myrce
sample	group	Myrcene
3227-1	SS	20.5874
3227-2	SS	19.2083
3227-3	SS	19.2908
3227-4	SS	23.0627
3227-5	SS	18.3878
2734-5	SS	20.1165
2719-2	SS	24.05
2719-5	SS	25.9656
4819-1	T	11.0048
4819-2	T	25.4892
4819-3	T	21.8189
4819-4	T	23.1483
4819-5	T	18.4066
5029-1	T	14.4856
5029-2	T	18.8755
5029-3	T	23.1438
5029-4	T	19.9722
5029-5	T	22.711
4321-1	T	29.6024
4321-2	T	30.3852
4321-3	T	44.171
4321-4	T	24.0111
4321-5	T	41.1257
3234-1	T	33.1662
3234-2	T	31.9959
3234-3	T	31.1001
4407-1	T	46.6651
4407-2	T	69.7938
4407-3	T	72.5654
4407-4	T	61.2425
4407-5	T	44.1674

## Sheet: aphel
sample	group	aphellandrene
3227-1	SS	2.68858
3227-2	SS	2.36611
3227-3	SS	2.64012
3227-4	SS	3.3173
3227-5	SS	2.74195
2734-5	SS	3.24406
2719-2	SS	2.43808
2719-5	SS	41.4262
4819-1	T	1.32208
4819-2	T	2.73261
4819-3	T	2.07232
4819-4	T	2.61408
4819-5	T	2.37555
5029-1	T	0.784806
5029-2	T	1.32437
5029-3	T	1.7157
5029-4	T	1.18866
5029-5	T	1.40302
4321-1	T	2.08107
4321-2	T	2.03356
4321-3	T	66.1341
4321-4	T	1.80893
4321-5	T	2.42536
3234-1	T	65.0354
3234-2	T	2.05492
3234-3	T	45.5556
4407-1	T	56.0632
4407-2	T	3.31443
4407-3	T	3.74694
4407-4	T	3.11942
4407-5	T	2.42516

## Sheet: 3care
sample	group	carene
3227-1	SS	27.108
3227-2	SS	15.1785
3227-3	SS	27.6554
3227-4	SS	40.4079
3227-5	SS	22.9241
2734-5	SS	0.433935
2719-2	SS	31.7967
2719-5	SS	38.6183
4819-1	T	2.63866
4819-2	T	6.8865
4819-3	T	5.30815
4819-4	T	5.8175
4819-5	T	5.31164
5029-1	T	0.32931
5029-2	T	0
5029-3	T	0
5029-4	T	1.01496
5029-5	T	1.28803
4321-1	T	57.0087
4321-2	T	64.8626
4321-3	T	61.1706
4321-4	T	38.6328
4321-5	T	53.7524
3234-1	T	59.7072
3234-2	T	46.3858
3234-3	T	42.0737
4407-1	T	51.8075
4407-2	T	36.6815
4407-3	T	102.465
4407-4	T	68.4545
4407-5	T	60.3312

## Sheet: 18Cin
sample	group	Cineole
3227-1	SS	13.3442
3227-2	SS	7.39098
3227-3	SS	13.6837
3227-4	SS	9.88028
3227-5	SS	7.95084
2734-5	SS	29.9145
2719-2	SS	64.2301
2719-5	SS	64.4108
4819-1	T	15.3645
4819-2	T	49.8098
4819-3	T	41.121
4819-4	T	38.2832
4819-5	T	31.5314
5029-1	T	32.2687
5029-2	T	43.6857
5029-3	T	43.6231
5029-4	T	48.1534
5029-5	T	55.4189
4321-1	T	47.7037
4321-2	T	54.4454
4321-3	T	87.1654
4321-4	T	32.3069
4321-5	T	71.0315
3234-1	T	82.3615
3234-2	T	81.8634
3234-3	T	85.9
4407-1	T	39.1758
4407-2	T	58.8492
4407-3	T	60.7565
4407-4	T	32.8483
4407-5	T	29.9054

## Sheet: transsab
sample	group	trans_sabinene_hydrate
3227-1	SS	0.307221
3227-2	SS	0.24474
3227-3	SS	0.322738
3227-4	SS	0.14475
3227-5	SS	0
2734-5	SS	0.59464
2719-2	SS	1.16224
2719-5	SS	1.44964
4819-1	T	0.308433
4819-2	T	1.0116
4819-3	T	0.707116
4819-4	T	0.843958
4819-5	T	0.595022
5029-1	T	0.6131
5029-2	T	0.661594
5029-3	T	0.658767
5029-4	T	1.0725
5029-5	T	1.19179
4321-1	T	0.70498
4321-2	T	1.00554
4321-3	T	2.01092
4321-4	T	0.560083
4321-5	T	1.58428
3234-1	T	1.58575
3234-2	T	1.07328
3234-3	T	1.48116
4407-1	T	0.893847
4407-2	T	1.94707
4407-3	T	1.48519
4407-4	T	1.09133
4407-5	T	0.697838

[truncated: 7 more sheets: Linal, borne, aterp, borny, belem, acube, Sheet1]
